# Supplementary material for: H2S-Synthesizing Enzymes Are Putative Determinants in Lung Cancer Management toward Personalized Medicine
Source: Antioxidants (Basel). 2023 Dec 28;13(1):51. doi: 10.3390/antiox13010051 (PMC10812562; doi:10.3390/antiox13010051)
Supplement: Supplementary file 1 [file antioxidants-13-00051-s001.zip]

Archive with 1 entries (1 files):
- antioxidants-2783812-supplementary.pdf
